# Supplementary material for: Prediction of progression of damage to articular cartilage 2 years after anterior cruciate ligament reconstruction: use of aggrecan and type II collagen biomarkers in a retrospective observational study
Source: Arthritis Res Ther. 2017 Dec 6;19:265. doi: 10.1186/s13075-017-1471-1 (PMC5718025; doi:10.1186/s13075-017-1471-1)
Supplement: Supplementary file 1 — Supplementary data for patient baseline characteristics of 62 patients in the current study and 46 patients who dropped out of our follow-up study. (XLS 30 kb) [file 13075_2017_1471_MOESM1_ESM.xls]

## Sheet: table1
Additional file 1
Characteristics of patients in this study (n=62) and the remaining (n=46) at ACL reconstruction (baseline)
Variables		Total (n=108)	this study (n=62)	the remaining (n=46)	p-value
Age (years)	Mean (SD)	26.4 (8.2)	27.6 (9.0)	24.8 (6.7)	0.076
Duration from injury to ACL reconstruction (months)	Mean (SD)	23.8 (36.0)	26.1 (37.8)	20.7 (33.7)	0.446
Sex, female (%)		33.3	38.7	26.1	0.217
High-grade meniscus damage (%)		58.3	58.1	58.7	1
More than one Grade III lesion (%)		30.6	35.5	23.9	0.213
Biomarker
C2C (ng/ml)	Median (IQR)	9.8 (5.8-13.1)	9.8 (5.8-13.8)	9.8 (5.9-12.1)	0.818
Δdi-C6S (nmol/ml)	Median (IQR)	70.2 (54.6-89.6)	69.6 (54.9-95.2)	72.0 (54.6-89.1)	0.995
Δdi-C4S (nmol/ml)	Median (IQR)	17.0 (13.4-21.3)	17.1 (14.2-21.6)	16.7 (12.9-20.0)	0.416
KS (μg/ml)	Median (IQR)	12.1 (9.9-17.5)	11.6 (9.4-15.6)	13.9 (10.5-18.6)	0.034
C2C/KS ratio	Median (IQR)	0.68 (0.44-1.2)	0.71 (0.51-1.2)	0.67 (0.38-1.1)	0.216
C6S/C4S ratio	Median (IQR)	4.4 (3.7-5.1)	4.2 (3.6-4.9)	4.6 (3.8-5.1)	0.253
high-grade meniscus damage, complete meniscal tear or defect in more than half the meniscus; SD, standard deviation; IQR, interquartile range. P<0.05 was considered statistically significant.
