# Supplementary material for: Prediction of progression of damage to articular cartilage 2 years after anterior cruciate ligament reconstruction: use of aggrecan and type II collagen biomarkers in a retrospective observational study
Source: Arthritis Res Ther. 2017 Dec 6;19:265. doi: 10.1186/s13075-017-1471-1 (PMC5718025; doi:10.1186/s13075-017-1471-1)
Supplement: Supplementary file 2 — Datasets generated during the current study. (CSV 11 kb) [file 13075_2017_1471_MOESM2_ESM.csv]

no.	age at baseline (year)	duration from injury to ACL reconstruction (month)	sex(male1, female0)	MM damage at baseline(complete tear or defect:1)	LM damage at baseline(complete tear or defect:1)	MM damage + LM damage at baseline (defined more than 1 as high grade meniscus damage)	arthroscopic observation of Outerbridge grading system(MFC,LFC,MTP,LTP,patellar,PG(sulcus)) at baseline	MFC	LFC	MTP	LTP	P	PG	the number of high-grade cartilage lesions at baseline	C�QC (ng/ml)	C6S (nmol/ml)	C4S (nmol/ml)	C6S/C4S	KS (?g/ml)	C2C/KS	Kellgren-Lawrence grade at follow-up	duration from reconstruction to removal (month)	BMI	Tegner activity level scale	pivot shift (positive1)	MM damage at follow-up (complete tear or defect:1)	LM damage at follow-up (complete tear or defect:1)	MM damage + LM damage at follow-up (defined more than 1 as high grade meniscus damage)	arthroscopic observation of Outerbridge grading system (MFC,LFC,MTP,LTP,patellar,PG(sulcus)) at follow-up	MFC at follow-up	LFC at follow-up	MTP at follow-up	LTP at follow-up	P at follow-up	PG at follow-up	the number of high-grade cartilage lesions at follow-up	the change of number of high-grade cartilage lesions from baseline to follow-up	progression group: 1, non-progression group: 0
1	48	5	1	1	1	2	2.1.2.3.2.2	2	1	2	3	2	2	1	5.464914887	54.59043119	21.25349162	2.568539428	8.814120597	0.620018166	0	20	26.10488945	5	0	0	1	1	1.2.1.2.1.2.	1	2	1	2	1	2	0	-1	0
2	24	24	1	1	0	1	3.2.2.1.0.0	3	2	2	1	0	0	1	5.517994877	69.37457937	16.42971771	4.222505864	10.01194133	0.551141352	0	29	22.49134948	7	0	1	1	2	2.2.1.1.0.0	2	2	1	1	0	0	0	-1	0
3	23	36	1	1	1	2	2.3.2.1.1.1	2	3	2	1	1	1	1	26.24723779	45.2832396	10.65904451	4.248339481	10.78976404	2.432605355	0	28	24.77209671	4	0	1	0	1	1.2.2.2.0.0	1	2	2	2	0	0	0	-1	0
4	43	17	0	0	0	0	3.0.3.2.4.4	3	0	3	2	4	4	4	21.12690899	66.71946846	17.42307472	3.829373951	9.973464951	2.11831185	0	27	25.31412998	5	0	0	0	0	2.1.3.2.3.3	2	1	3	2	3	3	3	-1	0
5	19	2	0	0	1	1	2.3.1.2.1.0	2	3	1	2	1	0	1	17.5069292	72.62993386	20.16824708	3.601202106	9.098065832	1.924247364	0	35	23.183391	9	0	0	1	1	2.2.1.2.1.1	2	2	1	2	1	1	0	-1	0
6	20	60	0	0	0	0	3.2.1.3.1.1	3	2	1	3	1	1	2	17.20200481	110.6618089	34.54964428	3.202979688	12.45011458	1.381674417	0	25	19.04186954	3	1	1	1	2	3.2.2.2.1.0	3	2	2	2	1	0	1	-1	0
7	29	72	0	1	1	2	3.1.1.1.0.0	3	1	1	1	0	0	1	9.285565851	50.10547708	11.38748713	4.400046867	11.40810701	0.813944491	0	22	26.469998	7	0	1	1	2	2.1.1.2.0.0	2	1	1	2	0	0	0	-1	0
8	19	12	0	1	0	1	2.0.0.2.1.1	2	0	0	2	1	1	0	13.88683037	69.54014076	22.04295814	3.154755379	10.94239663	1.269084904	0	25	21.75546853	6	1	1	0	1	2.0.1.1.1.1	2	0	1	1	1	1	0	0	0
9	20	5	1	0	0	0	1.0.0.2.0.0	1	0	0	2	0	0	0	6.361007372	83.76105044	19.94076305	4.200493745	17.67896218	0.359806605	0	24	25.5648038	4	0	0	0	0	1.1.1.1.1.0	1	1	1	1	1	0	0	0	0
10	27	6	0	1	1	2	1.2.1.1.1.1	1	2	1	1	1	1	0	11.10074537	82.83561684	21.29163176	3.890524587	14.27697656	0.777527743	0	27	20.69049454	4	0	0	1	1	0.2.1.1.1.1	0	2	1	1	1	1	0	0	0
11	47	31	1	0	0	0	3.1.3.2.3.3	3	1	3	2	3	3	4	3.180544941	97.0697435	22.25553629	4.361599839	12.73940103	0.249662047	0	27	24.96494648	7	0	1	0	1	3.0.3.2.3.3	3	0	3	2	3	3	4	0	0
12	29	120	0	1	1	2	2.0.1.0.1.1	2	0	1	0	1	1	0	28.21562088	100.3314389	16.46813038	6.092460805	19.39398917	1.454864218	0	24	20.12638504	4	0	1	0	1	2.0.1.1.1.0	2	0	1	1	1	0	0	0	0
13	20	4	1	0	0	0	2.2.1.2.1.1	2	2	1	2	1	1	0	11.35548668	142.6167254	25.37032016	5.621400303	15.15949169	0.749067773	0	23	22.66270867	3	1	1	1	2	2.2.1.2.1.1	2	2	1	2	1	1	0	0	0
14	43	9	0	1	1	2	3.1.1.2.3.3	3	1	1	2	3	3	3	7.4321318	60.40004501	18.17888155	3.322539115	7.945953797	0.935335391	0	16	24.8357635	7	0	1	0	1	2.1.1.3.3.3	2	1	1	3	3	3	3	0	0
15	18	4	0	1	0	1	0.0.1.0.1.1	0	0	1	0	1	1	0	5.665996347	82.49552989	15.42377548	5.348595096	11.17579643	0.506988149	0	25	17.84651993	3	0	1	0	1	1.0.1.0.1.1	1	0	1	0	1	1	0	0	0
16	28	8	1	0	0	0	1.0.1.0.1.1	1	0	1	0	1	1	0	5.917249661	60.97263828	13.08350601	4.660267534	10.19344214	0.580495732	0	34	22.32142857	3	0	0	1	1	1.1.1.1.1.0	1	1	1	1	1	0	0	0	0
17	25	55	1	1	1	2	2.0.1.0.1.0	2	0	1	0	1	0	0	7.512071475	47.66693397	10.85708448	4.390399105	14.47842071	0.518846056	0	23	27.25088745	3	0	1	1	2	2.1.1.1.0.0	2	1	1	1	0	0	0	0	0
18	38	2	1	0	0	0	2.0.1.2.1.0	2	0	1	2	1	0	0	13.69082303	99.36232793	23.67727834	4.196526582	13.02086266	1.051452841	0	27	24.74093729	6	0	0	0	0	2.0.1.2.1.1	2	0	1	2	1	1	0	0	0
19	28	17	1	0	0	0	1.0.0.0.1.0	1	0	0	0	1	0	0	5.425411541	71.98016499	14.23607957	5.056178888	15.42859739	0.351646453	0	28	23.1206236	5	1	0	0	0	0.1.1.0.1.1	0	1	1	0	1	1	0	0	0
20	22	2	1	0	0	0	1.0.0.2.1.0	1	0	0	2	1	0	0	10.87954081	63.21483669	20.7778386	3.042416389	9.330864145	1.165973552	0	25	33.63304489	4	0	0	0	0	1.0.1.2.1.1	1	0	1	2	1	1	0	0	0
21	24	7	1	0	1	1	2.2.0.1.0.0	2	2	0	1	0	0	0	7.591221754	70.53869777	17.98112444	3.922930292	11.74952971	0.646087285	0	28	24.55812089	7	0	0	1	1	1.2.1.2.1.0	1	2	1	2	1	0	0	0	0
22	14	6	0	1	1	2	1.0.1.0.0.0	1	0	1	0	0	0	0	5.308718916	161.7019812	33.66786175	4.802858654	16.45371446	0.322645621	0	16	22.25193684	1	1	0	0	0	1.1.1.1.1.1	1	1	1	1	1	1	0	0	0
23	17	7	1	0	0	0	1.0.1.1.1.1	1	0	1	1	1	1	0	9.81661891	105.6870569	20.71983985	5.100766111	15.00706872	0.654133002	0	24	23.05300162	4	0	0	0	0	2.0.0.1.1.0	2	0	0	1	1	0	0	0	0
24	36	6	1	0	0	0	3.1.1.2.1.1	3	1	1	2	1	1	1	20.2414106	131.1122272	21.64004819	6.058777043	44.01163689	0.459910424	0	24	26.75386445	7	0	0	0	0	2.0.0.2.0.4	2	0	0	2	0	4	1	0	0
25	23	89	0	0	0	0	3.1.1.2.1.1	3	1	1	2	1	1	1	10.02950988	57.51465024	10.32144978	5.572342203	12.92921675	0.775724475	0	25	19.67207604	7	0	1	0	1	3.0.2.2.1.1	3	0	2	2	1	1	1	0	0
26	17	4	1	0	1	1	0.1.0.1.1.1	0	1	0	1	1	1	0	9.859199074	63.47781104	14.15853582	4.483359851	8.84793949	1.11429323	0	45	32.00096607	9		1	0	1	2.1.1.1.0.0	2	1	1	1	0	0	0	0	0
27	42	7	1	0	0	0	1.1.1.0.1.1.	1	1	1	0	1	1	0	10.40127876	117.0195349	25.76625755	4.541580581	20.5049138	0.507257863	0	24	24.05693475	5	0	0	0	0	1.1.1.2.1.0	1	1	1	2	1	0	0	0	0
28	28	6	1	0	0	0	2.1.2.2.1.1	2	1	2	2	1	1	0	18.81984234	40.03748916	9.516157101	4.207316959	11.60862764	1.621194419	0	24	24.61810377	6	0	0	0	0	1.1.2.2.2.2	1	1	2	2	2	2	0	0	0
29	20	33	0	1	1	2	2.1.2.2.1.1	2	1	2	2	1	1	0	7.512071475	63.46523453	12.22480076	5.191514836	11.5588811	0.649896077	0	28	23.922423	3	1	1	1	2	2.2.1.2.2.1	2	2	1	2	2	1	0	0	0
30	25	1	1	0	0	0	1.0.0.1.0.1	1	0	0	1	0	1	0	5.232303115	57.66093488	16.47645261	3.49959644	11.92088711	0.438918939	0	19	22.76883359	7	1	0	0	0	1.0.1.2.1.0	1	0	1	2	1	0	0	0	0
31	34	2	1	0	0	0	1.1.2.1.1.0	1	1	2	1	1	0	0	3.149949898	65.88160532	19.67014986	3.349318933	7.35443331	0.42830627	0	25	22.40587695	4	0	0	0	0	1.1.2.2.1.1	1	1	2	2	1	1	0	0	0
32	37	5	0	1	0	1	2.0.1.2.1.1	2	0	1	2	1	1	0	19.575143	53.47820987	11.97530323	4.465708201	10.04566883	1.948615203	0	25	26.3146653	5	0	1	0	1	2.1.2.2.1.1	2	1	2	2	1	1	0	0	0
33	19	1	0	0	0	0	3.3.1.1.0.1	3	3	1	1	0	1	2	14.61898952	106.7458827	29.12200494	3.665471624	18.00469962	0.811954091	0	24	31.72452744	8		1	0	1	2.4.1.3.1.0	2	4	1	3	1	0	2	0	0
34	21	3	0	0	0	0	0.0.1.0.0.0	0	0	1	0	0	0	0	2.449957181	77.15966339	14.83214793	5.202190791	11.60125086	0.211180433	0	18	21.505154	2	0	1	0	1	2.01.0.1.1	2	0	1	0	1	1	0	0	0
35	18	7	1	0	1	1	0.1.0.1.0.0	0	1	0	1	0	0	0	15.38975049	134.1101034	24.44697699	5.485754064	19.67232463	0.782304622	0	26	23.18367347	2	0	0	0	0	2.1.1.1.1.0	2	1	1	1	1	0	0	0	0
36	23	48	1	1	1	2	2.1.0.2.0.0	2	1	0	2	0	0	0	12.80183648	56.68849801	12.30840755	4.60567281	9.107493301	1.405637759	0	26	19.94956749	7	1	1	1	2	2.2.1.2.1.1	2	2	1	2	1	1	0	0	0
37	16	5	0	0	0	0	0.0.0.0.1.0	0	0	0	0	1	0	0	3.119649162	89.36728007	16.68851516	5.35501686	15.12071733	0.206316215	0	25	24.5389649	1	1	0	0	0	2.1.1.1.1.0	2	1	1	1	1	0	0	0	0
38	22	7	1	0	1	1	2.1.1.1.1.0	2	1	1	1	1	0	0	7.481950704	51.10332993	16.30573066	3.134071757	8.187550507	0.913820403	0	32	23.22848728	7	0	0	1	1	2.2.1.2.0.0	2	2	1	2	0	0	0	0	0
39	33	120	1	0	1	1	2.1.1.1.1.1	2	1	1	1	1	1	0	9.605945759	87.59566275	15.7576307	5.558936139	17.52831938	0.548024346	0	22	25.19560746	3	0	0	1	1	2.1.1.1.2.2	2	1	1	1	2	2	0	0	0
40	32	5	1	0	1	1	3.1.1.2.1.1	3	1	1	2	1	1	1	11.30696984	87.44197398	16.03444874	5.453381989	20.29259446	0.557196856	0	25	27.95902942	7	0	0	1	1	3.2.1.2.1.2	3	2	1	2	1	2	1	0	0
41	16	6	1	1	0	1	2.2.1.3.0.0	2	2	1	3	0	0	1	21.74843404	131.6954569	27.03185962	4.871860788	17.4019641	1.249768929	0	20	26.40912307	7	1	1	1	2	2.1.1.3.2.2	2	1	1	3	2	2	1	0	0
42	32	4	0	0	1	1	2.3.1.3.1.1	2	3	1	3	1	1	2	26.24723779	89.37277444	27.59066721	3.239239333	9.727364441	2.698288725	0	15	24.77679525	7	0	0	1	1	2.2.1.3.2.4	2	2	1	3	2	4	2	0	0
43	16	6	1	0	1	1	0.1.0.0.0.0	0	1	0	0	0	0	0	10.55829847	104.656468	25.81261414	4.054469935	11.6591527	0.905580254	0	50	26.83519167	9	0	0	1	1	1.2.0.2.0.0	1	2	0	2	0	0	0	0	0
44	25	16	1	0	0	0	0.1.0.1.0.1	0	1	0	1	0	1	0	4.694838701	73.51029391	12.57475886	5.845861121	15.60226552	0.300907499	0	25	20.47826661	4	0	0	0	0	1.1.0.1.2.2	1	1	0	1	2	2	0	0	0
45	27	8	1	1	1	2	0.1.2.1.1.0	0	1	2	1	1	0	0	11.55899067	291.2847433	44.30121662	6.575095798	34.04721753	0.339498835	0	25	21.14631991	4	0	1	1	2	2.2.2.2.1.1	2	2	2	2	1	1	0	0	0
46	27	3	1	1	1	2	1.0.1.1.0.0	1	0	1	1	0	0	0	11.60121154	99.16276271	27.56380247	3.597571955	18.00289988	0.644407935	0	24	24.83071965	4	0	1	1	2	2.1.2.2.1.1	2	1	2	2	1	1	0	0	0
47	32	120	0	0	0	0	1.2.1.2.1.1	1	2	1	2	1	1	0	11.84171595	42.23885787	11.23184615	3.760633587	7.077778044	1.673083823	0	24	25.87605807	3	0	1	0	1	2.2.2.2.2.2	2	2	2	2	2	2	0	0	0
48	26	108	1	1	0	1	3.4.2.2.2.2	3	4	2	2	2	2	2	12.53068123	50.6750672	15.82664597	3.201882907	7.944672518	1.577243266	0	24	23.98687034	4	0	1	1	2	3.3.2.3.1.1	3	3	2	3	1	1	3	1	1
49	40	2	1	1	0	1	1.0.2.2.1.2	1	0	2	2	1	2	0	11.06698716	51.39149225	17.98811922	2.856968626	7.848540342	1.410069475	0	24	22.961992	7	0	1	0	1	0.0.0.0.2.3	0	0	0	0	2	3	1	1	1
50	29	6	1	0	0	0	2.1.2.3.1.1	2	1	2	3	1	1	1	18.0207299	51.13872977	17.7979251	2.873297279	8.532032016	2.112126381	0	46	28.65013774	4	0	0	1	1	1.3.2.3.1.1	1	3	2	3	1	1	2	1	1
51	42	69	0	1	0	1	1.0.2.2.0.0	1	0	2	2	0	0	0	3.896343492	69.6088604	17.80645546	3.909192402	9.940918754	0.391950039	0	15	26.42880451	1	0	1	0	1	1.0.3.1.1.1	1	0	3	1	1	1	1	1	1
52	20	8	1	0	1	1	1.4.1.2.0.0	1	4	1	2	0	0	1	14.61898952	99.08725231	22.10470697	4.482631343	18.94013868	0.771852295	0	19	21.14631991	7	0	0	0	0	0.4.0.3.0.0	0	4	0	3	0	0	2	1	1
53	20	6	0	0	1	1	1.0.0.2.0.0	1	0	0	2	0	0	0	14.68171784	55.70045748	13.84142816	4.02418427	8.066392289	1.820109575	0	54	22.15102251	7	0	0	1	1	0.0.1.3.0.0	0	0	1	3	0	0	1	1	1
54	19	17	0	0	0	0	3.1.1.2.1.0	3	1	1	2	1	0	1	8.281188919	69.08446254	15.76919148	4.380976833	10.5856299	0.782304784	0	29	23.19159599	9	0	0	0	0	3.4.1.2.0.1	3	4	1	2	0	1	2	1	1
55	32	48	0	1	0	1	0.0.2.1.4.4	0	0	2	1	4	4	2	5.735520743	47.60695318	12.36445262	3.850308191	9.880694208	0.580477507	0	38	25.31545429	6	0	0	0	0	2.1.2.3.3.3	2	1	2	3	3	3	3	1	1
56	35	19	1	0	1	1	2.1.1.3.3.2	2	1	1	3	3	2	2	4.128997111	48.26294355	17.56613638	2.747499081	8.529452623	0.484086998	0	23	21.79930796	6	0	0	0	0	2.2.2.3.3.4	2	2	2	3	3	4	3	1	1
57	34	132	1	0	0	0	0.0.1.1.2.1	0	0	1	1	2	1	0	9.745886091	47.62023818	9.604600924	4.95806526	18.25092	0.533994237	0	26	21.63331531	7	0	0	0	0	1.1.2.1.2.3	1	1	2	1	2	3	1	1	1
58	17	5	1	1	1	2	1.0.0.0.0.0	1	0	0	0	0	0	0	4.636809617	52.10593685	16.25396568	3.205736857	6.926311108	0.66944865	0	25	28.33712998	2	0	1	1	2	2.3.1.2.1.1	2	3	1	2	1	1	1	1	1
59	36	144	1	0	0	0	2.0.2.3.2.1	2	0	2	3	2	1	1	9.000667638	86.85728754	19.01595651	4.56760024	17.90004523	0.502829324	0	18	28.40054796	3	0	1	0	1	2.2.2.3.3.3	2	2	2	3	3	3	3	2	1
60	30	5	1	0	1	1	1.2.1.1.1.0	1	2	1	1	1	0	0	6.077993027	71.01764191	16.00699081	4.436664127	12.24261851	0.49646185	0	13	22.83737024	1	1	0	1	1	1.3.1.2.2.3	1	3	1	2	2	3	2	2	1
61	46	24	0	1	0	1	2.0.1.1.1.0	2	0	1	1	1	0	0	8.820519209	53.40513796	13.49413933	3.957654255	8.890572305	0.992120519	0	18	21.38560927	6	0	1	0	1	3.0.2.2.2.4	3	0	2	2	2	4	2	2	1
62	41	2	0	0	0	0	0.1.1.2.1.0	0	1	1	2	1	0	0	5.517994877	60.78261134	16.47132057	3.690208752	10.02583595	0.550377535	0	37	20.07960128	7	0	0	0	0	1.1.1.3.3.3	1	1	1	3	3	3	3	3	1
